# Supplementary material for: Impact of COVID-19 on quality checks of solid tumor molecular diagnostic testing-A surveillance by EQAS provider in India
Source: PLoS One. 2022 Sep 22;17(9):e0274089. doi: 10.1371/journal.pone.0274089 (PMC9498956; doi:10.1371/journal.pone.0274089)
Supplement: S1 Data — (XLSX) [file pone.0274089.s001.xlsx]

## Sheet: Survey response
Centre Code	MP20	MP04	MP13	MP07	MP21	MP16	MP19	MP27	MP09	MP15	MP08	MP06	MP11	MP03	MP24
Is your lab or department involved in COVID testing?	NO	NO	NO	NO	YES	NO	YES	NO	NO	NO	NO	NO	YES	YES	YES
If yes then					Indirectly (neighboring/other lab involved in testing)		Indirectly (neighboring/other lab involved in testing)						Indirectly (neighboring/other lab involved in testing)	Directly (prime lab of COVID testing)	Directly (prime lab of COVID testing)
Method of COVID testing					Real Time PCR based		Real Time PCR based						Real Time PCR based	Real Time PCR based	Real Time PCR based
Average number of COVID Tests performed daily					350		800						200	50	15
State the level of difficulties faced for the following [Procurement of COVID test reagents]					Normal		Only short delay						Only short delay	Only short delay	Normal
State the level of difficulties faced for the following [RNA extraction reagents]					Normal		Only short delay						Only short delay	Only short delay	Normal
State the level of difficulties faced for the following [Personal Protective Equipment]					Normal		Only short delay						Only short delay	Only short delay	Normal
How has the pandemic affected the routine diagnostic testing procedures?	Not that much	Moderate	Not that much	Not that much	Moderate	Moderate	Moderate	Not that much	Moderate	Moderate	Highly	Highly	Highly	Not that much	Not that much
State the level of difficulty faced for diagnostic procedures during the COVID situation [Volume of diagnostic test requisitions]	Nearby to Normal	Nearby to Normal	Nearby to Normal	Increased	Nearby to Normal	Nearby to Normal	Increased	Nearby to Normal	Nearby to Normal	Decreased	Decreased	Decreased	Increased	Increased	Nearby to Normal
Whether the TAT for report affected for diagnostic testing-	No	No	No	No	No	No	Yes	No	No	No	No	No	No	No	No
If yes, then average delay in reporting days							5
Reason for delay in TAT							Shortage of reagents/kits;Insufficient funds/budget issues
Was there shortage of technical staff for performing routine diagnostic test	Yes	Yes	No	No	Yes	Yes	No	No	Yes	No	Yes	Yes	Yes	Yes	No
If yes, then how has the working profile affected [Number of Shifts]	No change	Increased			No change	Decreased			Increased		No change	No change	Increased	Increased
If yes, then how has the working profile affected [Working hours]	No change	Decreased			Increased	Decreased			No change		Decreased	Decreased	Increased	Increased
If yes, then how has the working profile affected [Income ]	No change	Decreased			No change	Decreased			Decreased		Decreased	Decreased	Decreased	Increased
Any shortage of reagents/kits faced	No	Yes	Yes	No	No	No	Yes	No	Yes	No	Yes	Yes	No	No	No
If yes then name of reagent/kits			Reagents for viral markers, flow cytometer leukemia immunophenotyping				Chemicals & IHC antibodies		Fish probes		IHC antibodies, FISH related like NP40, Protease	IHC antibodies, FISH related like NP40, Protease
Shortage of consumables if any	Powder-free Gloves	Plasticware;Filter tips	Plasticware;Filter tips;Surgical Masks;Head-cap	None	None	None	Surgical Masks	None	Surgical Masks;Sanitizers/Alcohol	Powder-free Gloves	Surgical Masks;Powder-free Gloves;Head-cap;Sanitizers/Alcohol	Surgical Masks;Powder-free Gloves;Head-cap;Sanitizers/Alcohol	None	Filter tips	None
Any change or modification from current diagnostic testing protocols of testing	No	No	No	No	No	No	Yes	No	No	No	No	No	No	No	No
If yes then what modifications							Ensuring prior payment for IHC
Any change in method of reporting, E.g.- Use of cloud tools, digital images, rotational shift for pathologists	No	No	No	No	already cloud based	No	No	No	No	No	No	No	No	ICMR Portal for COVID 19 and Mobile App	No
If yes then in what way														COVID 19 RT PCR and Truenat PCR reporting on Mobile app and ICMR Portal
Any test discontinued due to lack of manpower or reagents	No	No	No	No	No	No	No	No	No	No	Yes	No	No	No	No
If yes then name of test and reason for discontinuation											Extreme shortage/delay in procuring reagents/kits;Insufficient funds/budget issues;A few IHC tests like WT1, PAX8, p40 discontinued in between. Fish was discontinued for 2 months
Impact on revenue generated from diagnostic test	Moderate	Moderate	Low	Moderate	Moderate	Moderate	High	Moderate	Moderate	Moderate	Low	Low	High	Moderate	Low
Has the quality procedures of diagnostic testing affected	No	No	No	No	No	No	Not Sure	No	No	No	No	No	Yes	No	No
Do you think participation in EQA program will help in improving quality of ongoing diagnostic services?	Yes	Yes	Yes	Yes	Yes	Yes	Yes	Yes	Yes	Yes	Yes	Yes	Maybe	Yes	Yes
Have you participated/willing to participate in EQA program during pandemic?	Yes	Yes	Yes	Yes	Yes	Yes	Yes	Yes	Yes	Yes	Yes	Yes	No	Yes	No
Any alternate quality control measures followed in your lab if not participated in EQAs	Yes	split sample testing	Yes	NA	ILC	No		No	Yes	No	Yes	Yes	No		Yes
If yes, then describe in brief about the method-	Run know case as positive control and modify the FISH proteinase digestion step based on primary fixation	split sample testing	Biorad Eqas						Inter lab comparison and CAP		Running regular batch controls for Ihc, validation with alternative methods for same test done outside like bcr abl pcr and fish,	Running regular batch controls for Ihc, validation with alternative methods for same test done outside like bcr abl pcr and fish,		EQAS by the IAMM sent from Gangaram hospital and for COVID 19 RT PCR ILQC with PGIMER Chandigarh	NABL accreditation

## Sheet: Participant scoring
Partcipant code	Score
MP08	98.8889		Overall performance of all participants in FISH Her2/neu cycle
MP20	98.8889		Centre Code		MP05	MP07	MP08	MP09	MP19	MP20	MP21	MP24	MP25	MP26	MP27	MP28	MP29
MP29	98.8889
MP28	97.7778		Fill up of suvery form		10	5	10	9	9	10	9	10	9	0	10	10	10
MP19	95.5556		Fill up of online suvery form		10	10	10	10	10	10	10	10	10	10	10	10	10
MP21	95.5556		Fill up of result form		7	5	10	7	9	10	9	10	10	0	9	10	10
MP24	95.5556		Fill up of online result form		10	10	10	10	10	10	10	10	10	10	10	10	10
MP25	95.5556		Attestation		10	5	10	10	10	10	10	10	10	0	10	10	10
MP05	93.3333		Annalysis & interpretation		9	9	9	9	10	9	9	8	9	3	5	9	9
MP09	92.2222		Sending results before Deadline		10	9	10	10	10	10	10	10	10	8	10	10	10
MP27	88.8889		Following Instructions		10	7	10	10	10	10	10	10	10	0	9	10	10
MP07	75.5556		Acknowledging email		8	8	10	8	8	10	9	8	8	6	7	9	10
MP26	41.1111		100		84	68	89	83	86	89	86	86	86	37	80	88	89
			Overall Score in Percentage		93.3333	75.5556	98.8889	92.2222	95.5556	98.8889	95.5556	95.5556	95.5556	41.1111	88.8889	97.7778	98.8889

## Sheet: FISH protocols 
FISH PROCESSING PROTOCOLS USED BY PARTICIPANTS
	Method
	Copy No	Ratio
No of participants	3	10
	Kit
	Pathvision	Zytovision	Inhouse
No of participants	7	5	1
	Pretreatment
	Citric acid	NaSCN	SSC
No of participants	4	8	1
	Enzyme
	Pepsin	Protease	Commercial
No of participants	5	3	5
	Probe
	Pathovision	Zytolight	CYTOLIGHT	Metasystems
No of participants	5	6	1	1
	Hybridisation
	SSC	SSC+IGEPAL	SSC+NP40	UREA+SSC
No of participants	2	3	7	1
	Imaging
	Applied Spectral Systems	ASI Genesis	Bioview	Manual	Metasystems
No of participants	2	1	1	6	3
